# Supplementary material for: Combined Tumor-Based BRCA1/2 and TP53 Mutation Testing in Ovarian Cancer
Source: Int J Mol Sci. 2023 Jul 18;24(14):11570. doi: 10.3390/ijms241411570 (PMC10380272; doi:10.3390/ijms241411570)
Supplement: Supplementary file 1 [file ijms-24-11570-s001.zip]

Archive with 1 entries (1 files):
- ijms-2309018-supplementary.pdf
